# Supplementary material for: Characterisation of the Antibiotic Profile of Lysobacter capsici AZ78, an Effective Biological Control Agent of Plant Pathogenic Microorganisms
Source: Microorganisms. 2021 Jun 17;9(6):1320. doi: 10.3390/microorganisms9061320 (PMC8235233; doi:10.3390/microorganisms9061320)
Supplement: Supplementary file 1 [file microorganisms-09-01320-s001.zip]

Archive with 1 entries (1 files):
- microorganisms-1242317-supplementary.pdf
